# Supplementary material for: PtABI3 represses the age biomarker gene PtDAL1 during male cone development in conifer
Source: For Res (Fayettev). 2025 Sep 29;5:e021. doi: 10.48130/forres-0025-0021 (PMC12569429; doi:10.48130/forres-0025-0021)
Supplement: Supplementary file 1 — Supplementary data to this article can be found online. [file FR-2025-5-0021-Supplementary.zip]

Archive with 5 entries (5 files):
- 10.48130_forres-0025-0021-Suppl-TableS1.pdf
- 10.48130_forres-0025-0021-Suppl-TableS2.pdf
- 10.48130_forres-0025-0021-Suppl-TableS3.pdf
- 10.48130_forres-0025-0021-Suppl-TableS4.pdf
- 10.48130_forres-0025-0021-Suppl-FigureS1.pdf
